# Supplementary material for: Predicted impingement-free motion amplitudes in reverse total shoulder arthroplasty differs between supine computed tomography and standing biplanar x-ray imaging: a pilot study
Source: JSES Rev Rep Tech. 2025 Jun 14;5(4):1050–7. doi: 10.1016/j.xrrt.2025.05.022 (PMC12573451; doi:10.1016/j.xrrt.2025.05.022)
Supplement: Supplementary Material 2 [file mmc2.xlsx]

## Sheet: Dataset
Predicted impingement-free motion amplitudes in reverse total shoulder arthroplasty differs between supine CT and standing biplanar X-ray imaging: a pilot study
Florent Moissenet1,2, Sandrine Bousigues3, Sana Boudabbous4, Davide Cabral4, Laurent Gajny5, Nicola Hagemeister6,7, Nicolas Holzer2,8
1 Kinesiology Laboratory, Geneva University Hospitals and University of Geneva, Geneva, Switzerland
2 Biomechanics Laboratory, Geneva University Hospitals and University of Geneva, Geneva, Switzerland
3 Laboratoire de Biomécanique et Mécanique des Chocs, Université Gustave Eiffel and Université Claude Bernard Lyon 1, Lyon, France
4 Department of Radiology, Geneva University Hospitals, Geneva, Switzerland
5 Arts et Métiers Institute of Technology, Institut de Biomécanique Humaine Georges Charpak, Paris, France
6 Ecole de Technologie Supérieure, Montréal, Canada
7 Laboratoire de recherche en imagerie et orthopédie, Centre de recherche du Centre hospitalier de l’Université de Montréal, Montréal, Canada
8 Orthopaedic Surgery and Musculoskeletal Trauma Care Division, Department of Surgery, Geneva University Hospitals, Geneva, Switzerland
Supplementary material 2
Table S3 - Detailed dataset
Patient								Implants
						Patient posture		Humeral implants		Glenoid implants
ID	Age	Gender	Height (cm)	Body mass (kg)	Side	Roussouly classification	Moroder classification	Inclination (°)	Retrotorsion (°)	Inclination (°)	Retroversion (°)	Glenosphere size (mm)
P01	74	Male	175	100	Left	Type 3	Type B (38°)	135	20	-2	0	39
P02	70	Male	169	105	Right	Type 1	Type C (49°)	135	20	-5	0	39
P03	58	Male	180	82	Left	Type 3	Type B (43°)	135	20	-5	0	39
P04	78	Female	160	80	Right	Type 1	Type A (28°)	135	20	-5	0	36
P05	77	Female	157	53	Right	Type 3	Type C (51°)	135	20	-5	5	36
		Extension
		Ext. Rot. 60		Ext. Rot. 30		Ext. Rot. 0		Int. Rot. 30		Int. Rot. 60
ID	Condition	Elevation (°)	Conflict location	Elevation (°)	Conflict location	Elevation (°)	Conflict location	Elevation (°)	Conflict location	Elevation (°)	Conflict location		Supraglenoid tubercle	Infraglenoid tubercle	Coracoid process	Acromion	Neck of the scapula (anterior)	Neck of the scapula (posterior)
P01	1	11	Infraglenoid tubercle	99	Acromion	110	Acromion	5	Infraglenoid tubercle	0	Infraglenoid tubercle		0	3	0	2	0	0	5
	2	15	Infraglenoid tubercle	42	Infraglenoid tubercle	52	Infraglenoid tubercle	68	Infraglenoid tubercle	53	Infraglenoid tubercle		0	5	0	0	0	0	5
P02	1	23	Neck of the scapula (posterior)	61	Neck of the scapula (posterior)	98	Neck of the scapula (posterior)	79	Neck of the scapula (posterior)	4	Infraglenoid tubercle		0	1	0	0	0	4	5
	2	3	Infraglenoid tubercle	28	Infraglenoid tubercle	45	Infraglenoid tubercle	53	Infraglenoid tubercle	53	Infraglenoid tubercle		0	5	0	0	0	0	5
P03	1	6	Infraglenoid tubercle	128	Acromion	139	Acromion	56	Infraglenoid tubercle	16	Infraglenoid tubercle		0	3	0	2	0	0	5
	2	4	Infraglenoid tubercle	35	Infraglenoid tubercle	45	Infraglenoid tubercle	67	Infraglenoid tubercle	62	Infraglenoid tubercle		0	5	0	0	0	0	5
P04	1	73	Acromion	121	Acromion	129	Acromion	130	Acromion	13	Infraglenoid tubercle		0	1	0	4	0	0	5
	2	0	Infraglenoid tubercle	29	Infraglenoid tubercle	48	Infraglenoid tubercle	48	Infraglenoid tubercle	35	Infraglenoid tubercle		0	5	0	0	0	0	5
P05	1	80	Acromion	112	Acromion	122	Acromion	129	Acromion	22	Infraglenoid tubercle		0	1	0	4	0	0	5
	2	2	Infraglenoid tubercle	26	Infraglenoid tubercle	47	Infraglenoid tubercle	26	Infraglenoid tubercle	51	Infraglenoid tubercle		0	5	0	0	0	0	5
1	Median	23		112		122		79		13			0	9	0	12	0	4	25
	Q1	11		99		110		56		4			0	25	0	0	0	0	25
	Q3	73		121		129		129		16			0	36	0	48	0	16	100
2	Median	3		29		47		53		53			0	100	0	0	0	0	100
	Q1	2		28		45		48		51
	Q3	4		35		48		67		53
		Flexion
		Ext. Rot. 60		Ext. Rot. 30		Ext. Rot. 0		Int. Rot. 30		Int. Rot. 60
ID	Condition	Elevation (°)	Conflict location	Elevation (°)	Conflict location	Elevation (°)	Conflict location	Elevation (°)	Conflict location	Elevation (°)	Conflict location		Supraglenoid tubercle	Infraglenoid tubercle	Coracoid process	Acromion	Neck of the scapula (anterior)	Neck of the scapula (posterior)
P01	1	2	Infraglenoid tubercle	58	Neck of the scapula (anterior)	49	Neck of the scapula (anterior)	1	Infraglenoid tubercle	0	Infraglenoid tubercle		0	3	0	0	2	0	5
	2	123	Acromion	114	Acromion	99	Acromion	74	Acromion	48	Coracoid process		0	0	1	4	0	0	5
P02	1	14	Infraglenoid tubercle	105	Coracoid process	98	Coracoid process	56	Coracoid process	35	Neck of the scapula (anterior)		0	1	3	0	1	0	5
	2	122	Acromion	114	Acromion	102	Acromion	91	Acromion	67	Coracoid process		0	0	1	4	0	0	5
P03	1	114	Coracoid process	110	Coracoid process	101	Coracoid process	49	Coracoid process	39	Coracoid process		0	0	5	0	0	0	5
	2	131	Acromion	121	Acromion	109	Acromion	97	Acromion	52	Coracoid process		0	0	1	4	0	0	5
P04	1	119	Coracoid process	114	Coracoid process	104	Coracoid process	62	Coracoid process	49	Coracoid process		0	0	5	0	0	0	5
	2	0	Infraglenoid tubercle	146	Acromion	136	Acromion	62	Coracoid process	39	Coracoid process		0	1	2	2	0	0	5
P05	1	105	Coracoid process	103	Coracoid process	80	Coracoid process	54	Coracoid process	40	Coracoid process		0	0	5	0	0	0	5
	2	124	Coracoid process	129	Acromion	120	Supraglenoid tubercle	101	Supraglenoid tubercle	59	Coracoid process		2	0	2	1	0	0	5
1	Median	105		105		98		54		39			0	4	18	0	3	0	25
	Q1	14		103		80		49		35			2	1	7	15	0	0	25
	Q3	114		110		101		56		40			0	16	72	0	12	0	100
2	Median	123		121		109		91		52			8	4	28	60	0	0	100
	Q1	122		114		102		74		48
	Q3	124		129		120		97		59
		Flexion-extension range of motion
		Ext. Rot. 60		Ext. Rot. 30		Ext. Rot. 0		Int. Rot. 30		Int. Rot. 60
ID	Condition	Elevation (°)		Elevation (°)		Elevation (°)		Elevation (°)		Elevation (°)
P01	1	13		157		159		6		0
	2	138		156		151		142		101
P02	1	37		166		196		135		39
	2	125		142		147		144		120
P03	1	120		238		240		105		55
	2	135		156		154		164		114
P04	1	192		235		233		192		62
	2	0		175		184		110		74
P05	1	185		215		202		183		62
	2	126		155		167		127		110
1	Median	120		215		202		135		55
	Q1	37		166		196		105		39
	Q3	185		235		233		183		62
2	Median	126		156		154		142		110
	Q1	125		155		151		127		101
	Q3	135		156		167		144		114
		Abduction
		Ext. Rot. 60		Ext. Rot. 30		Ext. Rot. 0		Int. Rot. 30		Int. Rot. 60
ID	Condition	Elevation (°)	Conflict location	Elevation (°)	Conflict location	Elevation (°)	Conflict location	Elevation (°)	Conflict location	Elevation (°)	Conflict location		Supraglenoid tubercle	Infraglenoid tubercle	Coracoid process	Acromion	Neck of the scapula (anterior)	Neck of the scapula (posterior)
P01	1	79	Acromion	78	Acromion	88	Acromion	103	Acromion	0	Infraglenoid tubercle		0	1	0	4	0	0	5
	2	54	Acromion	44	Acromion	50	Acromion	61	Acromion	86	Acromion		0	0	0	5	0	0	5
P02	1	128	Acromion	111	Acromion	95	Acromion	99	Coracoid process	108	Coracoid process		0	0	2	3	0	0	5
	2	48	Neck of the scapula (posterior)	58	Neck of the scapula (posterior)	78	Neck of the scapula (posterior)	91	Acromion	100	Acromion		0	0	0	2	0	3	5
P03	1	123	Acromion	116	Acromion	110	Acromion	101	Coracoid process	102	Coracoid process		0	0	2	3	0	0	5
	2	97	Neck of the scapula (posterior)	83	Acromion	84	Acromion	101	Acromion	120	Acromion		0	0	0	4	0	1	5
P04	1	109	Acromion	95	Acromion	96	Acromion	83	Coracoid process	92	Coracoid process		0	0	2	3	0	0	5
	2	0	Infraglenoid tubercle	88	Acromion	93	Acromion	103	Acromion	126	Coracoid process		0	1	1	3	0	0	5
P05	1	119	Acromion	111	Acromion	108	Acromion	88	Coracoid process	91	Coracoid process		0	0	2	3	0	0	5
	2	70	Neck of the scapula (posterior)	65	Acromion	66	Acromion	90	Acromion	107	Acromion		0	0	0	4	0	1	5
1	Median	119		111		96		99		92			0	1	8	16	0	0	25
	Q1	109		95		95		88		91			0	1	1	18	0	5	25
	Q3	123		111		108		101		102			0	4	32	64	0	0	100
2	Median	54		65		78		91		107			0	4	4	72	0	20	100
	Q1	48		58		66		90		100
	Q3	70		83		84		101		120
		Adduction
		Ext. Rot. 60		Ext. Rot. 30		Ext. Rot. 0		Int. Rot. 30		Int. Rot. 60
ID	Condition	Elevation (°)	Conflict location	Elevation (°)	Conflict location	Elevation (°)	Conflict location	Elevation (°)	Conflict location	Elevation (°)	Conflict location		Supraglenoid tubercle	Infraglenoid tubercle	Coracoid process	Acromion	Neck of the scapula (anterior)	Neck of the scapula (posterior)
P01	1	6	Infraglenoid tubercle	14	Infraglenoid tubercle	11	Infraglenoid tubercle	14	Infraglenoid tubercle	0	Infraglenoid tubercle		0	5	0	0	0	0	5
	2	12	Infraglenoid tubercle	43	Infraglenoid tubercle	47	Neck of the scapula (anterior)	37	Neck of the scapula (anterior)	24	Neck of the scapula (anterior)		0	2	0	0	3	0	5
P02	1	4	Infraglenoid tubercle	12	Infraglenoid tubercle	14	Infraglenoid tubercle	13	Infraglenoid tubercle	1	Infraglenoid tubercle		0	5	0	0	0	0	5
	2	9	Infraglenoid tubercle	53	Infraglenoid tubercle	80	Neck of the scapula (anterior)	74	Neck of the scapula (anterior)	62	Coracoid process		0	2	1	0	2	0	5
P03	1	1	Infraglenoid tubercle	21	Infraglenoid tubercle	23	Infraglenoid tubercle	21	Infraglenoid tubercle	14	Infraglenoid tubercle		0	5	0	0	0	0	5
	2	19	Infraglenoid tubercle	72	Infraglenoid tubercle	88	Neck of the scapula (anterior)	86	Neck of the scapula (anterior)	55	Coracoid process		0	2	2	0	1	0	5
P04	1	5	Infraglenoid tubercle	17	Infraglenoid tubercle	19	Infraglenoid tubercle	22	Infraglenoid tubercle	6	Infraglenoid tubercle		0	5	0	0	0	0	5
	2	0	Infraglenoid tubercle	29	Infraglenoid tubercle	29	Infraglenoid tubercle	53	Neck of the scapula (anterior)	33	Neck of the scapula (anterior)		0	3	0	0	2	0	5
P05	1	8	Infraglenoid tubercle	14	Infraglenoid tubercle	19	Infraglenoid tubercle	18	Infraglenoid tubercle	12	Infraglenoid tubercle		0	5	0	0	0	0	5
	2	4	Infraglenoid tubercle	42	Infraglenoid tubercle	95	Neck of the scapula (anterior)	100	Neck of the scapula (anterior)	77	Coracoid process		0	2	1	0	2	0	5
1	Median	5		14		19		18		6			0	25	0	0	0	0	25
	Q1	4		14		14		14		1			0	11	4	0	10	0	25
	Q3	6		17		19		21		12			0	100	0	0	0	0	100
2	Median	9		43		80		74		55			0	44	16	0	40	0	100
	Q1	4		42		47		53		33
	Q3	12		53		88		86		62
		Abduction-adduction range of motion
		Ext. Rot. 60		Ext. Rot. 30		Ext. Rot. 0		Int. Rot. 30		Int. Rot. 60
ID	Condition	Elevation (°)		Elevation (°)		Elevation (°)		Elevation (°)		Elevation (°)
P01	1	85		92		99		117		0
	2	66		87		97		98		110
P02	1	132		123		109		112		109
	2	57		111		158		165		162
P03	1	124		137		133		122		116
	2	116		155		172		187		175
P04	1	114		112		115		105		98
	2	0		117		122		156		159
P05	1	127		125		127		106		103
	2	74		107		161		190		184
1	Median	124		123		115		112		103
	Q1	114		112		109		106		98
	Q3	127		125		127		117		109
2	Median	66		111		158		165		162
	Q1	57		107		122		156		159
	Q3	74		117		161		187		175
		Internal rotation
		Ext. Rot. 60		Ext. Rot. 30		Ext. Rot. 0		Int. Rot. 30		Int. Rot. 60
ID	Condition	Elevation (°)	Conflict location	Elevation (°)	Conflict location	Elevation (°)	Conflict location	Elevation (°)	Conflict location	Elevation (°)	Conflict location		Supraglenoid tubercle	Infraglenoid tubercle	Coracoid process	Acromion	Neck of the scapula (anterior)	Neck of the scapula (posterior)
P01	1	-	-	-	-	25	Infraglenoid tubercle	-	-	-	-		0	1	0	0	0	0	1
	2	-	-	-	-	100	Neck of the scapula (anterior)	-	-	-	-		0	0	0	0	1	0	1
P02	1	-	-	-	-	64	Infraglenoid tubercle	-	-	-	-		0	1	0	0	0	0	1
	2	-	-	-	-	180	None	-	-	-	-		0	0	0	0	0	0	0
P03	1	-	-	-	-	81	Neck of the scapula (anterior)	-	-	-	-		0	0	0	0	1	0	1
	2	-	-	-	-	173	Neck of the scapula (anterior)	-	-	-	-		0	0	0	0	1	0	1
P04	1	-	-	-	-	72	Infraglenoid tubercle	-	-	-	-		0	1	0	0	0	0	1
	2	-	-	-	-	113	Neck of the scapula (anterior)	-	-	-	-		0	0	0	0	1	0	1
P05	1	-	-	-	-	82	Infraglenoid tubercle	-	-	-	-		0	1	0	0	0	0	1
	2	-	-	-	-	178	Infraglenoid tubercle	-	-	-	-		0	1	0	0	0	0	1
1	Median	-	-	-	-	72		-	-	-	-		0	4	0	0	1	0	5
	Q1	-	-	-	-	64		-	-	-	-		0	1	0	0	3	0	4
	Q3	-	-	-	-	81		-	-	-	-		0	80	0	0	20	0	100
2	Median	-	-	-	-	173		-	-	-	-		0	25	0	0	75	0	100
	Q1	-	-	-	-	113		-	-	-	-
	Q3	-	-	-	-	178		-	-	-	-
		External rotation
		Ext. Rot. 60		Ext. Rot. 30		Ext. Rot. 0		Int. Rot. 30		Int. Rot. 60
ID	Condition	Elevation (°)	Conflict location	Elevation (°)	Conflict location	Elevation (°)	Conflict location	Elevation (°)	Conflict location	Elevation (°)	Conflict location		Supraglenoid tubercle	Infraglenoid tubercle	Coracoid process	Acromion	Neck of the scapula (anterior)	Neck of the scapula (posterior)
P01	1	-	-	-	-	69	Infraglenoid tubercle	-	-	-	-		0	1	0	0	0	0	1
	2	-	-	-	-	79	Infraglenoid tubercle	-	-	-	-		0	1	0	0	0	0	1
P02	1	-	-	-	-	66	Infraglenoid tubercle	-	-	-	-		0	1	0	0	0	0	1
	2	-	-	-	-	67	Infraglenoid tubercle	-	-	-	-		0	1	0	0	0	0	1
P03	1	-	-	-	-	61	Infraglenoid tubercle	-	-	-	-		0	1	0	0	0	0	1
	2	-	-	-	-	66	Infraglenoid tubercle	-	-	-	-		0	1	0	0	0	0	1
P04	1	-	-	-	-	70	Infraglenoid tubercle	-	-	-	-		0	1	0	0	0	0	1
	2	-	-	-	-	57	Infraglenoid tubercle	-	-	-	-		0	1	0	0	0	0	1
P05	1	-	-	-	-	72	Infraglenoid tubercle	-	-	-	-		0	1	0	0	0	0	1
	2	-	-	-	-	62	Infraglenoid tubercle	-	-	-	-		0	1	0	0	0	0	1
1	Median	-	-	-	-	69		-	-	-	-		0	5	0	0	0	0	5
	Q1	-	-	-	-	66		-	-	-	-		0	5	0	0	0	0	5
	Q3	-	-	-	-	70		-	-	-	-		0	100	0	0	0	0	100
2	Median	-	-	-	-	66		-	-	-	-		0	100	0	0	0	0	100
	Q1	-	-	-	-	62		-	-	-	-
	Q3	-	-	-	-	67		-	-	-	-
		Internal-external range of motion
		Ext. Rot. 60		Ext. Rot. 30		Ext. Rot. 0		Int. Rot. 30		Int. Rot. 60
ID	Condition	Elevation (°)		Elevation (°)		Elevation (°)		Elevation (°)		Elevation (°)
P01	1	-	-	-		94		-	-	-
	2	-	-	-		179		-	-	-
P02	1	-	-	-		130		-	-	-
	2	-	-	-		247		-	-	-
P03	1	-	-	-		142		-	-	-
	2	-	-	-		239		-	-	-
P04	1	-	-	-		142		-	-	-
	2	-	-	-		170		-	-	-
P05	1	-	-	-		154		-	-	-
	2	-	-	-		240		-	-	-
1	Median	-	-	-		142		-	-	-
	Q1	-	-	-		130		-	-	-
	Q3	-	-	-		142		-	-	-
2	Median	-	-	-		239		-	-	-
	Q1	-	-	-		179		-	-	-
	Q3	-	-	-		240		-	-	-
Conflict location
Supraglenoid tubercle
Infraglenoid tubercle
Coracoid process
Acromion
Neck of the scapula (anterior)
Neck of the scapula (posterior)
None
